# Supplementary material for: Quorum sensing in bacteria: in silico protein analysis, ecophysiology, and reconstruction of their evolutionary history
Source: BMC Genomics. 2024 May 3;25:441. doi: 10.1186/s12864-024-10355-6 (PMC11069264; doi:10.1186/s12864-024-10355-6)
Supplement: Supplementary file 2 — Supplementary Material 2 [file 12864_2024_10355_MOESM2_ESM.xlsx]

## Sheet: Initial Set Genomes
Table SI. Initial set of genomes analysed. List of genomes containing Lux proteins with their corresponding taxonomic and ecophysiological characteristics. Categories created depending on the abundance of each Lux family.
taxon_name
Acetobacter_pasteurianus_386B
Achromobacter_xylosoxidans_NBRC_15126,_ATCC_27061
Acidimicrobium_ferrooxidans_ICP,_DSM_10331
Acidiphilium_multivorum_AIU301
Acidithiobacillus_ferrivorans_SS3
Acidobacterium_capsulatum_ATCC_51196
Acidovorax_avenae_citrulli_AAC00-1
Acinetobacter_baumannii_AB30
Actinobacillus_pleuropneumoniae_sv.8_MIDG2331
Actinomyces_sp._oral_taxon_170_F0386
Actinopolymorpha_alba_DSM_45243
Aeromonas_hydrophila_AL06-06
Agarivorans_albus_MKT_106
Aggregatibacter_actinomycetemcomitans_sv._A_D7S-1
Aggregatibacter_actinomycetemcomitans_sv._C_DSM_8324
Agrobacterium_tumefaciens_S33
Ahrensia_sp._13_GOM-1096m
Alcaligenes_faecalis_phenolicus_DSM_16503
Algicola_sagamiensis_DSM_14643
Alkalilimnicola_ehrlichii_MLHE-1
Aminomonas_paucivorans_GLU-3,_DSM_12260
Anabaena_cylindrica_PCC_7122
Anaerobiospirillum_succiniciproducens_DSM_6400
Anaerolinea_thermophila_UNI-1
Anaeromyxobacter_dehalogenans_2CP-C
Aquamicrobium_defluvii_W13Z1
Aquifex_aeolicus_VF5
Arenimonas_oryziterrae_YC6267,_DSM_21050
Aurantimonas ureilytica DSM 18598
Aureispira_sp._CCB-QB1
Azoarcus_sp._KH32C
Azospirillum_sp._B506
Azotobacter_vinelandii_CA6
Azovibrio_restrictus_DSM_23866
Bacillus_subtilis_BEST7613
Bacteroides_fragilis_NCTC_9343
Bacteriovorax_marinus_SJ
Bdellovibrio_bacteriovorus_HD100
Bifidobacterium_animalis_animalis_ATCC_25527
Bifidobacterium_animalis_animalis_LMG_10508
Blastomonas_sp._AAP53
Bordetella_bronchiseptica_RB50
Borreliella_burgdorferi_IPT24
Bosea_sp._UNC402CLCol
Bradyrhizobium_japonicum_SEMIA_5079
Brucella_abortus_A13334
Burkholderia_cenocepacia_AU_1054
Burkholderia_glumae_ATCC_33617
Burkholderia_mallei_PRL-20
Caminibacter_mediatlanticus_TB-2
Campylobacter_jejuni_jejuni_NCTC_11168
candidate_division_TM6_bacterium_JCVI_TM6SC1_(unscreened)
Candidatus_Solibacter_usitatus_Ellin6076
Cardiobacterium_valvarum_F0432
Caulobacter_segnis_ATCC_21756
Cellvibrio_japonicus_Ueda107
Cetobacterium_somerae_ATCC_BAA-474
Chlamydia_pneumoniae_AR39
Chromobacterium_violaceum_ATCC_12472
Chthonomonas_calidirosea_T49,_DSM_23976
Citrobacter_rodentium_ICC168
Clostridium_innocuum_2959
Clostridium_perfringens_JP838
Clostridium_phytofermentans
Collimonas_fungivorans_Ter331
Colwellia_psychrerythraea_34H
Comamonas_testosteroni_TK102
Coxiella_burnetii_CbuK_Q154
Cucumibacter_marinus_DSM_18995
Cutibacterium_acnes_KPA171202
Cyanobacterium_stanieri_PCC_7202
Cyanobium_gracile_PCC_6307
Deferribacter_desulfuricans_SSM1
Defluviimonas_sp._20V17
Dehalogenimonas_lykanthroporepellens_BL-DC-9
Deinococcus_geothermalis_DSM_11300
Desulfarculus_baarsii_2st14,_DSM_2075
Desulfitobacterium_hafniense_Y51
Desulfobacter_postgatei_2ac9
Desulfococcus_oleovorans_Hxd3
Desulfospira_joergensenii_DSM_10085
Desulfurella_acetivorans_A63,_DSM_5264
Desulfurivibrio_alkaliphilus_AHT2
Diplorickettsia_massiliensis_20B
Duganella_zoogloeoides_ATCC_25935
Edaphobacter_aggregans_DSM_19364
Elusimicrobium_minutum_Pei191
Ensifer_adhaerens_OV14
Enterobacter_cloacae_DG6
Enterorhabdus_mucosicola_DSM_19490
Enterovibrio_norvegicus_FF-162
Erwinia_amylovora_CFBP_1430
Erwinia_amylovora_NBRC_12687
Erythrobacter_litoralis_HTCC2594
Escherichia_coli_K12_DH1,_ATCC_33849
Escherichia_coli_K12-_W3110
Ferrimonas_balearica_PAT,_DSM_9799
Fibrella_aestuarina_BUZ_2
Flavobacterium_psychrophilum_JIP02/86
Francisella_philomiragia_philomiragia_ATCC_25017
Fusobacterium_nucleatum_nucleatum_ATCC_25586
Gastranaerophilus_phascolarctosicola_MH_37
Geobacillus_kaustophilus_HTA426
Geothrix_fermentans_DSM_14018
Geovibrio_thiophilus_L21AceBES
Gilliamella_apicola_wkB1
Gillisia_sp._CAL575
Haemophilus_influenzae_KR494_(unscreened)
Hahella_chejuensis_KCTC_2396
Hallella_seregens_ATCC_51272
Halobacillus_halophilus_DSM_2266
Halotalea_alkalilenta_DSM_17697
Halothiobacillus_neapolitanus_c2,_ATCC_23641
Helicobacter_cetorum_MIT_99-5656
Hellea_balneolensis_DSM_19091
Henriciella_marina_DSM_19595
Herbaspirillum_seropedicae_SmR1
Hippea_maritima_MH2,_DSM_10411
Holdemania_filiformis_VPI_J1-31B-1,_DSM_12042
Holospora_undulata_HU1
Humibacter_albus_DSM_18994
Hydrogenobacter_thermophilus_TK-6,_DSM_6534
Hydrogenovibrio_marinus_MH-110
Hyphomicrobium_nitrativorans_NL23
Hyphomonas_neptunium_ATCC_15444
Idiomarina_loihiensis_L2TR
Ilyobacter_polytropus_CuHBu1,_DSM_2926
Jannaschia_sp._CCS1
Janthinobacterium_sp._Marseille
Kangiella_koreensis_SW-125,_DSM_16069
Klebsiella_oxytoca_HKOPL1
Kluyvera_ascorbata_ATCC_33433
Lactobacillus_acidophilus_NCFM
Lebetimonas sp. JS032
Leeia_oryzae_DSM_17879
Leptospira_biflexa_sv._Patoc_Patoc_1_(Paris)
Leptospirillum_ferriphilum_YSK
Leuconostoc_kimchii_IMSNU11154
Lysobacter_antibioticus_HS124
Magnetococcus_marinus_MC-1
Marichromatium_purpuratum_984
Marinobacterium_litorale_DSM_23545
Marinomonas_mediterranea_MMB-1,_ATCC_700492
Marinospirillum_insulare_DSM_21763
Mariprofundus_ferrooxydans_M34
Mariprofundus_sp._EKF-M39
Maritimibacter_sp._HL-12
Massilia_alkalitolerans_DSM_17462
Melioribacter_roseus_P3M
Mesorhizobium_australicum_WSM2073
Methylacidiphilum_infernorum_V4
Methylocystis_sp._SC2
Methyloferula_stellata_AR4
Methylomarinum_vadi_IT-4
Methylomonas_methanica_MC09
Methylophilus_methylotrophus_ATCC_53528
Methylopila_sp._M107
Methylosarcina_lacus_LW14
Micavibrio_aeruginosavorus_ARL-13
Microbacterium_paraoxydans_DH1b
Micrococcus_luteus_NCTC_2665
Moraxella_catarrhalis_25240
Morganella_morganii_morganii_KT
Moritella_marina_ATCC_15381
Mycobacteroides_abscessus_bolletii_50594
Mycoplasma_agalactiae_14628
Myxococcus_xanthus_DK_1622
Nautilia_profundicola_Am-H
Neisseria_gonorrhoeae_FA_1090
Neisseria_meningitidis_NM3688
Neorickettsia_sennetsu_Miyayama
Neptuniibacter_caesariensis_MED92
Nitratiruptor_sp._SB155-2
Nitrobacter_hamburgensis_X14
Nitrococcus_mobilis_Nb-231
Nitrosomonas_europaea_ATCC_19718
Nitrosospira_multiformis_ATCC_25196
Nocardia_brasiliensis_ATCC_700358
Nostoc_sp._PCC_7524
Oceanimonas_sp._GK1
Oceanithermus_profundus_506,_DSM_14977
Oceanospirillum_maris_DSM_6286
Oligella_ureolytica_DSM_18253
Olsenella_uli_DSM_7084
Opitutus_terrae_PB90-1
Ottowia_thiooxydans_DSM_14619
Oxalobacter_formigenes_OXCC13
Pantoea_ananatis_LMG_5342
Parabacteroides_distasonis_ATCC_8503
Pasteurella_multocida_W-9217
Pectobacterium_carotovorum_carotovorum_PCC21
Pelistega_indica_HM-7
Phaseolibacter_flectens_ATCC_12775
Phyllobacterium_sp._YR531
Pirellula_staleyi_DSM_6068
Planctomyces_sp._SH-PL14
Planktomarina_temperata_RCA23,_DSM_22400
Pleomorphomonas_oryzae_DSM_16300
Polaribacter_sp._MED152
Polaromonas_naphthalenivorans_CJ2
Polycyclovorans_algicola_TG408
Pontibacter_roseus_DSM_17521
Porphyromonas_gingivalis_W83
Prevotella_dentalis_ES_2772,_DSM_3688
Prosthecochloris_aestuarii_SK413,_DSM_271
Proteus_mirabilis_WGLW4
Pseudoalteromonas_atlantica_T6c
Pseudomonas_aeruginosa_B136-33
Pseudomonas_fluorescens_PF5
Pseudomonas_syringae
Pseudopedobacter_saltans_DSM_12145
Psychromonas_ingrahamii_37
Pyramidobacter_piscolens_W5455
Rahnella_aquatilis_HX2
Ralstonia_solanacearum_GMI1000
Rheinheimera_nanhaiensis_E407-8
Rhizobium_leguminosarum_bv._trifolii_CB782
Rhodobacter_capsulatus_SB1003
Rhodomicrobium_vannielii_ATCC_17100
Rhodospirillum_rubrum_S1,_ATCC_11170
Rhodothermus_marinus_R-10,_DSM_4252
Rhodovibrio_salinarum_DSM_9154
Rhodovulum_sp._PH10
Rickettsia_conorii_Malish_7
Rickettsiella_grylli
Roseivivax_marinus_22II-s10s
Roseobacter_litoralis_Och_149
Roseovarius_sp._217
Ruegeria_pomeroyi_DSS-3
Saccharicrinis_fermentans_DSM_9555
Salinisphaera_shabanensis_E1L3A
Salinispora_arenicola_CNS-205
Salmonella_enterica_Enterica_sv._Heidelberg_41578
Salmonella_enterica_enterica_sv._Typhimurium_L945
Sediminispirochaeta_bajacaliforniensis_DSM_16054
Serratia_fonticola_DSM_4576
Shewanella_oneidensis_MR-1
Shigella_flexneri_2003035
Shigella_flexneri_2003036_(contamination_screened)
Shinella_sp._DD12
Sideroxydans_lithotrophicus_ES-1
Silicibacter_pomeroyi_DSS3
Solimonas_variicoloris_DSM_15731
Sorangium_cellulosum_So_ce_56
Sphaerobacter_thermophilus_4ac11,_DSM_20745
Sphingobacterium_sp._21
Sphingobium_japonicum_UT26S
Sphingopyxis_alaskensis_RB2256
Spirochaeta_sp._EBM-43
Staphylococcus_aureus_502A
Stenotrophomonas_maltophilia_K279a
Stigmatella_aurantiaca_DW4/3-1
Streptococcus_mutans_GS-5
Streptococcus_pneumoniae_D219
Streptococcus_pyogenes_GA06023
Streptomyces_coelicolor_A3(2)
Succinivibrio_dextrinosolvens_ACV-10
Sulfuricurvum_sp._RIFRC-1
Sulfurimonas_denitrificans_DSM_1251
Sulfurospirillum_barnesii_SES-3
Syntrophobacter_fumaroxidans_MPOB
Tatlockia_micdadei_ATCC_33218
Tepidiphilus_margaritifer_DSM_15129
Tetrasphaera_elongata_DSM_14184
Thauera_aminoaromatica_MZ1T
Thermanaerovibrio_acidaminovorans_Su883,_DSM_6589
Thermoanaerobaculum_aquaticum_MP-01
Thermodesulfobacterium_commune_DSM_2178
Thermodesulfobacterium_thermophilum_DSM_1276
Thermodesulfovibrio_yellowstonii_DSM_11347
Thermogemmatispora_carboxidivorans_PM5
Thermotoga_maritima_MSB8
Thermotoga_maritima_MSB8
Thioalkalivibrio_nitratireducens_DSM_14787
Thiomicrospira_denitrificans_ATCC_33889
Thioflavicoccus_mobilis_8321
Thiohalomonas_denitrificans_HLD2
Thiorhodovibrio_sp._970
Thiovulum_sp._ES_(unscreened)
Treponema_denticola_ATCC_35405
Trichodesmium_erythraeum_IMS101
Truepera_radiovictrix_RQ-24,_DSM_17093
Variovorax_paradoxus_B4
Vibrio_campbellii_LMB29
Vibrio_cholerae_HENC02
Vibrio_fischeri_MJ11
Vibrio_harveyi_ZJ0603
Winogradskyella_psychrotolerans_RS-3
Wolbachia_endosymbiont_of_Drosophila_melanogaster
Wolinella_succinogenes_DSM_1740
Xanthobacter_autotrophicus_Py2
Xanthomonas_oryzae_ATCC_35933
Yersinia_pestis_Nepal516

## Sheet: Lux positive
Genome	LuxI	LuxR	LuxS	LuxP	Category	Phylum	Metabolism	Habitat	Livestyle	Extremophile	(An)Aerobic?	Others	Others 2	Others 3	Reference
Acidithiobacillus ferrivorans SS3		1			4	Acidithiobacillia (proteobacteria)	Sulfur- and iron -oxidizing	Soil, mine	Anaerobe facultative	Psychrotolerant acidophile			Draft genome of the psychrotolerant acidophile Acidithiobacillus ferrivorans SS3.
Acidovora avenae subsp. citrulli AAC001	1	1			1	Beta-proteobacteria	Plant Pathogen	Plant Pathogen	Pathogen (plant)				Development of Molecular Markers for Detection of Acidovorax citrulli Strains Causing Bacterial Fruit Blotch Disease in Melon
Acinetobacter baumannii AB30	2	2			1	Gamma-proteobacteria			Pathogen (human)		Aerobic	extensively drug-resistant (XDR) nosocomial	Pus (blood) samples		Draft Genome Sequences of Two Extensively Drug-Resistant Acinetobacter baumannii Strains Isolated from Pus Samples
Actinobacillus pleuropneumoniae sv.8 MIDG2331			1		2	Gamma-proteobacteria	Anaerobe facultative	host	Pathogen (pig)				Comparative Genomics of the First and Complete Genome of "Actinobacillus porcitonsillarum" Supports the Novel Species Hypothesis.
Aeromonas hydrophila AL0606	1	3	1		6	Gamma-proteobacteria		Host associated, fish	Pathogen (fish)	Psychrotolerant	Anaerobe facultative		Complete Genome Sequence of Fish Pathogen Aeromonas hydrophila AL06-06.
Agarivorans albus MKT 106	1	1	1		3	Gamma-proteobacteria			Aquatic	Mesophile, Halotolerant,	Strick aerobbic		Agarivorans albus gen. nov., sp. nov., a gamma-proteobacterium isolated from marine animals.
Aggregatibacter actinomycetemcomitans DSM 8324			1	1	2	Gamma-proteobacteria	heterotroph, nitrate reducer	Host associated, human, skin	Pathogen (human)	Mesophile	Aerobic		Reclassification of Actinobacillus actinomycetemcomitans, Haemophilus aphrophilus, Haemophilus paraphrophilus and Haemophilus segnis as Aggregatibacter actinomycetemcomitans gen. nov., comb. nov., Aggregatibacter aphrophilus comb. nov. and Aggregatibacter segnis comb. nov., and emended description of Aggregatibacter aphrophilus to include V factor-dependent and V factor-independent isolates.
Agrobacterium tumefaciens S33	2	3			4	Alpha-proteobacteria		host associated, plant	Plant parasite		Aerobic
Ahrensia sp. 13 GOM1096m		2			4	Alpha-proteobacteria	Heterotroph	Marine, aquatic		Mesophile	Aerobic	NonSporulating	Ocean plankton. Structure and function of the global ocean microbiome.
Aquamicrobium defluvii W13Z1		2			4	Alpha-proteobacteria	oxidase- and catalase-positive, hydrocarbone degradant, nitrate reducer	Enginerred, oil		Psycotolerant, Halotolerant,	Aerobic		Draft Genome Sequence of Aquamicrobium defluvii Strain W13Z1, a Psychrotolerant Halotolerant Hydrocarbon-Degrading Bacterium
Aurantimonas ureilytica DSM 18598	1	2			4	Alpha-proteobacteria		Air		Psychrotolerant	Aerobic	NonSporulating
Azovibrio restrictus DSM 23866		1			4	Beta-proteobacteria	Nitrogen fixation	Host associated, plant, marine	Rhizobacteria	Mesophile			Reassessment of the taxonomic structure of the diazotrophic genus Azoarcus sensu lato and description of three new genera and new species, Azovibrio restrictus gen. nov., sp. nov., Azospira oryzae gen. nov., sp. nov. and Azonexus fungiphilus gen. nov., sp. nov.
Bacillus subtilis BEST7613			1		2	Firmicutes	catalase-positive		Spore-forming			Chimeric genome strain with cyanobacterium Synechocystis	Complete sequence of the first chimera genome constructed by cloning the whole genome of Synechocystis strain PCC6803 into the Bacillus subtilis 168 genome.
Bacteriovorax marinus SJ				1	5	Oligoflexia		Aquatic, fresh water, host	Predatory marine	Mesophile, halophile	Aerobic		A small predatory core genome in the divergent marine Bacteriovorax marinus SJ and the terrestrial Bdellovibrio bacteriovorus.
Bifidobacterium animalis animalis ATCC 25527			1		2	Actinobacteria		Host mammals, GIT	Comensal (gut)			Probiotic	Short communication: the complete genome sequence of Bifidobacterium animalis subspecies animalis ATCC 25527(T) and comparative analysis of growth in milk with B. animalis subspecies lactis DSM 10140(T).
Blastomonas sp. AAP53		1			4	Alpha-proteobacteria	chemoorganotrophs facultative photoorganotrophs	Aquatic, fresh water	Aquatic		Strick aerobbic	Yello pigment	Whole-Genome Sequences of an Aerobic Anoxygenic Phototroph, Blastomonas sp. Strain AAP53, Isolated from a Freshwater Desert Lake in Inner Mongolia, China.
Bosea sp. UNC402CLCol	2	2			1	Alpha-proteobacteria					Aerobic	Halotolerant
Bradyrhizobium japonicum SEMIA 5079	1	2			4	Alpha-proteobacteria	Nitrogen fixation, photosynthetic	Host associated, plant	Symbiotic nodules	Mesophile	Aerobic		Comparative genomics of Bradyrhizobium japonicum CPAC 15 and Bradyrhizobium diazoefficiens CPAC 7: elite model strains for understanding symbiotic performance with soybean.
Brucella abortus A13334		1			4	Alpha-proteobacteria		Host associated, mammal	Intracellular pathogen, Pathogen	Mesophile	Aerobic	Facultative intracelular, Nonsporulating	Complete genome sequence of Brucella abortus A13334, a new strain isolated from the fetal gastric fluid of dairy cattle.
Burkholderia cenocepacia AU 1054	1	2			4	Beta-proteobacteria		Host associated	Pathogen (plants)		Facultative aerobic		Identification and analysis of genomic islands in Burkholderia cenocepacia AU 1054 with emphasis on pathogenicity islands
Burkholderia glumae ATCC 33617	1	4			4	Beta-proteobacteria	heterotroph, nitrate reducer	Host associated	Pathogen (humans)	Mesophile	Aerobic	Papper QS, toxoflavine, Nonsporulating	Complete genome sequence of Burkholderia glumae BGR1.
Burkholderia mallei PRL20	2	4			4	Beta-proteobacteria		Host associated, human	Pathogen (animals)	Mesophile	Aerobic		Continuing Evolution of Burkholderia mallei Through Genome Reduction and Large-Scale Rearrangements
Caminibacter mediatlanticus TB2			1		2	Epsilon-proteobacteria	Chemolithoautotrophic	Aquatic, Hot spring, Hydrothermal vent, Marine	Aquatic	Thermophile		Nitrate-ammonifying	Caminibacter mediatlanticus sp. nov., a thermophilic, chemolithoautotrophic, nitrate-ammonifying bacterium isolated from a deep-sea hydrothermal vent on the Mid-Atlantic Ridge.
Campylobacter jejuni subsp. 3			1		2	Epsilon-proteobacteria	Microaerophile	Animal feces, Feces, Gastrointestinal tract, Host	Pathogen (humans)	Thermophile	Microaerophilic		First reported detection of biofilm formation by Campylobacter fetus during investigation of a case of prosthetic valve endocarditis.
Caulobacter segnis ATCC 21756		1			4	Alpha-proteobacteria	Chlorophenol degrading	Terestial, soil		Mesophile	Aerobic	Small, divides asymmetrically	Caulobacter zeae sp. nov. and Caulobacter radicis sp. nov., novel endophytic bacteria isolated from maize root (Zea mays L.).
Cellvibrio japonicus Ueda107		1			4	Gamma-proteobacteria	Biomass degrader, Cellulose degrader	Terestial, soil	Soil	Mesophile	Aerobic		Insights into plant cell wall degradation from the genome sequence of the soil bacterium Cellvibrio japonicus.
Chromobacterium violaceum ATCC 12472	1				1	Beta-proteobacteria	Anaerobe facultative	Aquatic, Fresh water, Host, Soil	Phatogen			Antibiotic production	Violacein	QS paper	The complete genome sequence of Chromobacterium violaceum reveals remarkable and exploitable bacterial adaptability
Citrobacter rodentium ICC168	1	2	1		6	Gamma-proteobacteria	heterotroph, nitrate reducer	Host associated, animal, rumen	Phatogen, Enterobacteria		Aerobic		The Citrobacter rodentium genome sequence reveals convergent evolution with human pathogenic Escherichia coli.
Clostridium innocuum 2959			1		2	Firmicute	Anaerobe	Human Host	Pathogen (oportunistic)			Spore-forming	https://en.wikipedia.org/wiki/Clostridium_innocuum
Clostridium perfringens JP838			1		2	Firmicute	Anaerobe		Pathogen (humans)			Spore-forming	Complete genome sequence of Clostridium perfringens CBA7123 isolated from a faecal sample from Korea
Clostridium phytofermentans			1		2	Firmicute	Anaerobe		Fermentation (plant biomass)		Obligated anaerobic	Spore-forming
Collimonas fungivorans Ter331	1	2			4	Beta-proteobacteria	Chitin degradation, heterotroph	Host associated, plant			Aerobic	Antifungals production	Dual transcriptional profiling of a bacterial/fungal confrontation: Collimonas fungivorans versus Aspergillus niger.
Defluviimonas sp. 20V17	1				1	Alpha-proteobacteria	Denitrifying ,o oxidize reduced sulfur	Aquatic, marine, hidrothermal chimney		hydrothermal sulfide chimney					Draft Genome Sequence of Defluviimonas indica Strain 20V17T, Isolated from a Deep-Sea Hydrothermal Vent Environment in the Southwest Indian Ocean
Deinococcus geothermalis DSM 11300			1		2	Deinococcus–Thermus		Aquatic, thermal springs	Aquatic, Fresh water, Hot spring	Gamma radiation-resistant, Thermophile		Orange-pigmented	Deinococcus geothermalis sp. nov. and Deinococcus murrayi sp. nov., Two Extremely Radiation-Resistant and Slightly Thermophilic Species from Hot Springs
Ensifer adhaerens OV14	2	6			4	Alpha-proteobacteria	Nitrogen fixation		Symbiotic nodules				Genome sequence of Ensifer adhaerens OV14 provides insights into its ability as a novel vector for the genetic transformation of plant genomes
Enterobacter cloacae DG6			1	1	2	Gamma-proteobacteria	Oxidase -/Catalase +, Nitrate reducer		Pathogen (humans)			Carpenase, drug resistante	Enterobacter cloacae complex: clinical impact and emerging antibiotic resistance.
Enterovibrio norvegicus FF162	1	1			1	Gamma-proteobacteria		Aquatic, marine	Comansal-parasite (gut)			Aquatic	Ecological populations of bacteria act as socially cohesive units of antibiotic production and resistance.
Erwinia amylovora NBRC 12687	2	1	2	2	6	Gamma-proteobacteria		Host associated, plant	Pathogen (plant)				Conservation of Erwinia amylovora pathogenicity-relevant genes among Erwinia genomes
Escherichia coli W3110		1	1	1	6	Gamma-proteobacteria	Nitrate reducer	Host associated, human	Comensal (gut)	Mesophile	Facultative aerobic	NonSporulating	Highly accurate genome sequences of Escherichia coli K-12 strains MG1655 and W3110.
Ferrimonas balearica DSM 9799			1		2	Gamma-proteobacteria	Chemoorganotroph , Iron reducer	Aquatic, marine		Mesophile	Facultative anaerobic	Aquatic	Complete genome sequence of Ferrimonas balearica type strain (PAT).
Geobacillus kaustophilus HTA426			1		2	Firmicute	Chemoorganotroph	Aquatic, marine	Aquatic	Thermophile		Sporulating	Thermoadaptation trait revealed by the genome sequence of thermophilic Geobacillus kaustophilus.
Gilliamella apicola : CP007445			1		2	Gamma-proteobacteria		Host associated	Symbiont (Bee gut)	Mesophile			Genomics and host specialization of honey bee and bumble bee gut symbionts.
Haemophilus influenzae KR494			1		2	Gamma-proteobacteria	Anaerobe facultative	Host associated	Pathogen (humans)				Complete Genome Sequence of Encapsulated Haemophilus influenzae Type f KR494, an Invasive Isolate That Caused Necrotizing Myositis
Hallella seregens ATCC 51272			1		2	Bacteroidetes	Anaerobe	Host associated		Mesophile			Oribaculum catoniae gen. nov., sp. nov.; Catonella morbi gen. nov., sp. nov.; Hallella seregens gen. nov., sp. nov.; Johnsonella ignava gen. nov., sp. nov.; and Dialister pneumosintes gen. nov., comb. nov., nom. rev., Anaerobic gram-negative bacilli from the human gingival crevice.
Halobacillus halophilus DSM 2266			1		2	Gamma-proteobacteria	Sulphur-oxidizing, Chemolithotroph	Terestial, soil		Halophile, Mesophile	Anaerobe	Sporulating	Chloride and organic osmolytes: a hybrid strategy to cope with elevated salinities by the moderately halophilic, chloride-dependent bacterium Halobacillus halophilus.
Halotalea alkalilenta DSM 17697	1	2	1		6	Gamma-proteobacteria	Enginered, food factory		Aquatic	Halophile, Mesophile	Anaerobe facultative		High-quality permanent draft genome sequence of the extremely osmotolerant diphenol degrading bacterium Halotalea alkalilenta AW-7(T), and emended description of the genus Halotalea.
Halothiobacillus neapolitanus c2	1	1			1	Gamma-proteobacteria	Sulfur oxidizing	Wastewater	Chemoautotroph	Halophile		Artificial
Hydrogenovibrio marinus MH110			1		2	Gamma-proteobacteria	Hydrogen-Oxidizing, obligate chemolithoautotroph		Chemolithotroph			Aquatic	Draft genome sequence of Hydrogenovibrio marinus MH-110, a model organism for aerobic H2 metabolism
Hyphomonas neptunium ATCC 15444		1			4	Alpha-proteobacteria	NItrate reducer	Aquatic, marine	Aquatic	Mesophile	Aerobic	PAPER QQ	Comparative genomic evidence for a close relationship between the dimorphic prosthecate bacteria Hyphomonas neptunium and Caulobacter crescentus.
Ilyobacter polytropus DSM 2926			1		2	Fusobacteria	Fermentative, Chemoorganotroph	Terestial, soil	Anaerobe		Anaerobe	NonSporulating	Complete genome sequence of Ilyobacter polytropus type strain (CuHbu1).
Jannaschia sp. CCS1	1	1			1	Alpha-proteobacteria	Heterotroph, Phototroph	Seawater, marine			Aerobic		Ecological Genomics of Marine Roseobacters
Klebsiella oxytoca HKOPL1		2	1	2	8	Gamma-proteobacteria	NItrate reducer, nitrogen fixation	Host associated, mammal	Pathogen (mammal)		Aerobic	Celulose degradation	Complete genome sequence and comparative genome analysis of Klebsiella oxytoca HKOPL1 isolated from giant panda feces
Kluyvera ascorbata ATCC 33433		1	1		6	Gamma-proteobacteria	NItrate reducer	Host associated, human	Pathogen (humans)	Mesophile	Anaerobe facultative		Kluyvera ascorbata Strain from Hospital Sewage Carrying the mcr-1 Colistin Resistance Gene
Lactobacillus acidophilus NCFM			1		2	Firmicute		Host associated, human		Acidophile		Probiotic	Complete genome sequence of the probiotic lactic acid bacterium Lactobacillus acidophilus NCFM.
Lebetimonas sp. JS032			1		2	Epsilon-proteobacteria	Chemolithoautotrophic	Aquatic, marine, hidrothermal chimney		Acidophile, thermophile	Anaerobe		Lebetimonas natsushimae sp. nov., a novel strictly anaerobic, moderately thermophilic chemoautotroph isolated from a deep-sea hydrothermal vent polychaete nest in the Mid-Okinawa Trough.
Leuconostoc kimchii IMSNU11154			1		2	Firmicute	Fermentative		Lactic bacteria	Psychrophile	Anaerobe facultative	Porbiotic, antimicrobial	Complete genome sequence analysis of Leuconostoc kimchii IMSNU 11154.
Lysobacter antibioticus HS124		1			4	Gamma-proteobacteria		Soil	rhizobacteria			Biocontrol ability, antifungal activity	Biocontrol ability of Lysobacter antibioticus HS124 against Phytophthora blight is mediated by the production of 4-hydroxyphenylacetic acid and several lytic enzymes.
Marinobacterium litorale DSM 23545			1		2	Gamma-proteobacteria	Chemotroph	Aquatic, marine	Anaerobe facultative	Mesophile		Aquatic	https://en.wikipedia.org/wiki/Marinobacterium_litorale
Marinomonas mediterranea MMB1			1	2	5	Alpha-proteobacteria	Chemoheterotroph	Marine, aquatic	melanogenic marine	Mesophile	Aerobic	NonSporulating	Complete genome sequence of the melanogenic marine bacterium Marinomonas mediterranea type strain (MMB-1T).
Maritimibacter sp. HL12	2	1			1	Alpha-proteobacteria		Extremophile Mat communities				(Antartida)	Extremophiles in an Antarctic Marine Ecosystem
Massilia alkalitolerans DSM 17462	1	2			4	Beta-proteobacteria	Chemoorganotroph	Soil, Terrestrial		Mesophile, Alkalotolerant		NonSporulating	Revision of the genus Massilia La Scola et al. 2000, with an emended description of the genus and inclusion of all species of the genus Naxibacter as new combinations, and proposal of Massilia consociata sp. nov. Free
Mesorhizobium australicum WSM2073	4	6			4	Alpha-proteobacteria	Nitrogen fixation, Chemoorganotroph	Host associated, plant	Symbiotic nodules	Mesophile		NonSporulating	Complete genome sequence of Mesorhizobium australicum type strain (WSM2073(T)).
Methylocystis sp. SC2	1				1	Alpha-proteobacteria	Nitrogen fixation	highly polluted aquifer, aquatic	Aquatic	Psychrotolerant		Small size			Complete Genome Sequence of Methylocystis sp. Strain SC2, an Aerobic Methanotroph with High-Affinity Methane Oxidation Potential
Methyloferula stellata AR4	1	1			1	Alpha-proteobacteria	Methanotrophic, Nitrogen fixation	Seawater, marine	Soil		Aerobic		Draft Genome Sequence of Methyloferula stellata AR4, an Obligate Methanotroph Possessing Only a Soluble Methane Monooxygenase.
Methylopila sp. M107	1	1			1	Alpha-proteobacteria	Methanotroph			Psychrotolerant
Methylosarcina lacus LW14		1			4	Gamma-proteobacteria	obligately methanotrophic	Aquatic, fresh water		Psychrophile			Draft genome sequences of gammaproteobacterial methanotrophs isolated from lake washington sediment.
Micavibrio aeruginosavorus ARL13	1	2			4	Alpha-proteobacteria		Host associated (pseudomonas aureginosa)	Predatory			Biofilm formasting	Genomic insights into an obligate epibiotic bacterial predator: Micavibrio aeruginosavorus ARL-13.
Morganella morganii morganii KT			1		2	Gamma-proteobacteria	Heterotroph		Comansal (gut)				Whole-genome sequencing and identification of Morganella morganii KT pathogenicity-related genes.
Moritella marina ATCC 15381			1		2	Gamma-proteobacteria		Aquatic, marine	Aquatic	Psychrotolerant			Genome sequence of the psychrophilic deep-sea bacterium Moritella marina MP-1 (ATCC 15381).
Nautilia profundicola AmH			1		2	Epsilon-proteobacteria	Chemolithoautotrophic , sulfur-redcucting	Aquatic, Hot spring, Hydrothermal vent, Marine	Aquatic	Themotolerant			Adaptations to submarine hydrothermal environments exemplified by the genome of Nautilia profundicola.
Neisseria gonorrhoeae FA 1090			1		2	Beta-proteobacteria	Oxidase +	Host associated	Pathogen (humans)	Mesophile	Aerobic	Fermentative, non sporulating	Genomic sequencing of Neisseria gonorrhoeae to respond to the urgent threat of antimicrobial-resistant gonorrhea.
Neisseria meningitidis NM3688			1		2	Beta-proteobacteria	Maltosa		Pathogen (humans)		Aerobic		Neisseria meningitidis: biology, microbiology, and epidemiology.
Nitrobacter hamburgensis X14	3	3			1	Alpha-proteobacteria	N2-fixing, Nitrifying, gram-negative facultative chemolithoautotroph	Soil, Terrestrial			Aerobic				Complete Genome Sequence of Nitrobacter hamburgensis X14 and Comparative Genomic Analysis of Species within the Genus Nitrobacter
Nitrococcus mobilis Nb231	1	1			1	Gamma-proteobacteria	Ammonia-oxidizing, Chemolithotroph, Nitrite oxide	Aquatic, marine		Mesophyle
Nitrosospira multiformis ATCC 25196	1	1			1	Beta-proteobacteria	Ammonia-oxidizing, Autotroph, Lithotroph	Soil, Terrestrial	Soil				Complete genome sequence of Nitrosospira multiformis, an ammonia-oxidizing bacterium from the soil environment.
Oceanimonas sp. GK1			1	1	2	Gamma-proteobacteria	Chemoorganotroph, heterotroph	Aquatic, marine	Aquatic	Mesophile, Halotolerant,	Aerobic	Putative virulence genes	Complete genome sequence of Oceanimonas sp. GK1, a halotolerant bacterium from Gavkhouni Wetland in Iran.
Oceanithermus profundus DSM 1497			1		2	Deinococcus–Thermus	Chemoorganoheterotroph, Lithoheterotroph, Organotroph	Hidrothermal vents, marine	Aquatic	Thermophilic		Microaerophilic; Nonsporulating	Complete genome sequence of Oceanithermus profundus type strain (506).
Oceanospirillum sp. MED92				1	5	Gamma-proteobacteria	oxidase and catalase positive, and cannot oxidize or ferment carbohydrates or break down starches, casein, or hippurate	Aquatic, marine	Aquatic	Halophile	Obligated anaerobic	Draft Genome Sequence of the Salt Water Bacterium Oceanospirillum linum ATCC 11336T	Ocean plankton. Structure and function of the global ocean microbiome.
Olsenella uli DSM 7084			1		2	Actinobacteria	Chemoorganotroph	Host related, Human	Pathogen (humans)	Mesophile	Strict Anaerobic	Cell Arrangement: Chains, Pairs, Singles	Complete genome sequence of Olsenella uli type strain (VPI D76D-27C).
Pantoea ananatis LMG 5342	2	2	1	1	3	Gamma-proteobacteria	Heterotroph	Host associated, human	Enterobacteria			Also plant pathogen	Complete genome sequence of clinical isolate Pantoea ananatis LMG 5342.
Pasteurella multocida 43137			1	1	2	Gamma-proteobacteria	Nitrate reducer	Host associated	Saprophyte (humans)		Aerobic	Related with dog/cat injury	Complete Genome Sequence of Type Strain Pasteurella multocida subsp. multocida ATCC 43137.
Pectobacterium carotovorum carotovorum PCC21	1	2	1	1	6	Gamma-proteobacteria	Nitrate reducer	Host associated, plant, soil	Pathogen (plant)				Characterization of genes required for the pathogenicity of Pectobacterium carotovorum subsp. carotovorum Pcc21 in Chinese cabbage
Phyllobacterium sp. YR531	1	2			4	Alpha-proteobacteria		Host associated, plant	Plant associated				Twenty-One Genome Sequences from Pseudomonas Species and 19 Genome Sequences from Diverse Bacteria Isolated from the Rhizosphere and Endosphere of Populus deltoides
Pleomorphomonas oryzae DSM 16300		1		1	8	Alpha-proteobacteria	Nitroge fixing	Host associated, plant, root	Plant associated	Mesophile			Pleomorphomonas oryzae gen. nov., sp. nov., a nitrogen-fixing bacterium isolated from paddy soil of Oryza sativa.
Porphyromonas gingivalis W83			1		2	Bacteroidetes	Anaerobe	Colon, Gastrointestinal tract, Host, Oral cavity, Respiratory tract	Pathogen (Human)	Mesophile	Anaerobe	NonSporulating	Complete genome sequence of the oral pathogenic Bacterium porphyromonas gingivalis strain W83.
Prevotella dentalis ES 2772 DSM 3688			1		2	Bacteroidetes	Anaerobe	Host associated, human, oral	Comensal	Mesophile	Anaerobe	NonSporulating	A rare case of pleural effusion due to Prevotella dentalis.
Proteus mirabilis WGLW4			1	1	2	Gamma-proteobacteria	Anaerobe facultative	Host associated, human	Pathogen (humans)			Biofilm formasting	Draft Genome Sequence of Multidrug-Resistant Proteus mirabilis CKTH01, Isolated from Raw Chicken Meat.
Pseudoalteromonas atlantica T6c	1	1			1	Gamma-proteobacteria	Chemoorganotroph	Biofilm, Fresh water	Pathogen	Mesophile	aerobic	Aquatic	https://en.wikipedia.org/wiki/Pseudoalteromonas_atlantica
Pseudomonas aeruginosa B13633	2	3			4	Gamma-proteobacteria	Denitrifying,Nitrate reducer	Host associated, human	Pathogen		Aerobic		Pseudomonas aeruginosa Lifestyle: A Paradigm for Adaptation, Survival, and Persistence
Pseudomonas flectens ATCC 12775		2	1		6	Gamma-proteobacteria	Chemoorganotroph	Host associated, plant	Pathogen (plant)	Mesophile	Aerobic	NonSporulating	High quality permanent draft genome sequence of Phaseolibacter flectens ATCC 12775T, a plant pathogen of French bean pods
Pseudomonas fluorescens PF5		2			4	Gamma-proteobacteria		Host associated, plant	Saprophyte		Aerobic		Draft Genome Sequence of the Cyanide-Utilizing Bacterium Pseudomonas fluorescens Strain NCIMB 11764
Pseudomonas syringae D550	1	2			4	Gamma-proteobacteria	Heterotroph	Host associated, plant	Pathogen (plant)		Aerobic		Pseudomonas syringae pv. syringae Associated With Mango Trees, a Particular Pathogen Within the “Hodgepodge” of the Pseudomonas syringae Complex
Psychromonas ingrahamii 37			1		2	Gamma-proteobacteria		Marine, aquaticm, deep sea	Aquatic	Psychrotolerant		NOnSporulating	New Nuclease from Extremely Psychrophilic Microorganism Psychromonas ingrahamii 37: Identification and Characterization.
Rahnella aquatilis HX2		1	1	1	6	Gamma-proteobacteria	Heterotroph	Soil, Terrestrial	Rhizobacteria	Mesophile			Draft genome sequence of Rahnella aquatilis strain HX2, a plant growth-promoting rhizobacterium isolated from vineyard soil in Beijing, China.
Ralstonia solanacearum GMI1000	2	2			1	Beta-proteobacteria	Denitrifying,Nitrate reducer	Host, Soil	Pathogen (plants)	Mesophile	Aerobic				Genome sequence of the plant pathogen Ralstonia solanacearum.
Rheinheimera nanhaiensis E4078		1	1		6	Gamma-proteobacteria	Heterotroph	Aquatic	Aquatic	Mesophile	Facultative aerobic	protease-producing, Nonsporulating	Genome sequence of the protease-producing bacterium Rheinheimera nanhaiensis E407-8T, isolated from deep-sea sediment of the South China Sea.
Rhizobium leguminosarum bv. trifolii CB782	4	9			4	Alpha-proteobacteria	N2-fixing	Host associated, plant	Symbiotic nodules	Mesophile	Aerobic	NonSporulating
Rhodobacter capsulatus SB1003	1				1	Alpha-proteobacteria	Phototroph	Soil, terrestal	Photosynthetic	Mesophile	Aerobic		Purpel nonsulfur bacterium		Complete Genome Sequence of the Photosynthetic Purple Nonsulfur Bacterium Rhodobacter capsulatus SB 1003
Rhodomicrobium vannielii ATCC 17100	1	1			1	Alpha-proteobacteria	Photoheterotroph, nitrogen fixation		Photoheterotroph	Mesophile	aerobic	Carotenoid production	Structural studies on the phosphate-free lipid A of Rhodomicrobium vannielii ATCC 17100.
Rhodospirillum rubrum ATCC 11170	1	1			1	Alpha-proteobacteria	N2-fixing, Photoautotroph, Photolithotroph	Freshwater	Photosynthetic	Mesophile	Afacultative. Aerobic	Small size	Complete genome sequence of Rhodospirillum rubrum type strain (S1).
Roseivivax sp. 22IIs10s	2	2			1	Alpha-proteobacteria				Halophile	Strictly aerobic	quinone was ubiquinone Q-10.
Roseobacter litoralis Och 149	3	1			1	Alpha-proteobacteria	Phototropic, Nitrate reduction	Host associated, plant, marine	Photosynthetic	marine	aerobic	marine	Pink pigment	Comparative genome analysis and genome-guided physiological analysis of Roseobacter litoralis
Roseovarius sp. 217	1	1			1	Alpha-proteobacteria	Heterotroph	Aquatic, Fresh water, Marine	Photoheterotroph	Halophile			Roseovarius sp. strain 217: aerobic taurine dissimilation via acetate kinase and acetate-CoA ligase.
Salmonella enterica Enterica sv. Heidelberg 41578		1	1	1	6	Gamma-proteobacteria	Anaerobe facultative	Host associated, human	Pathogen (humans)				Proteolytic Surface-Shaving and Serotype-Dependent Expression of SPI-1 Invasion Proteins in Salmonella enterica Subspecies enterica
Salmonella entericaTyphimurium L945		1		1	8	Salmonella enterica		Host associated					Characterization of a large novel phage-like plasmid in Salmonella enterica serovar Typhimurium.
Serratia fonticola DSM 4576	1	2	1	2	8	Gamma-proteobacteria	Anaerobe facultative	Aquatic	Pathogen	Mesophile	Aerobic	Enterobacteria	Complete genome sequence of Serratia fonticola DSM 4576 T, a potential plant growth promoting bacterium.
Shewanella oneidensis MR1			1		2	Gamma-proteobacteria	Heterotroph	Aquatic, fresh water, Host, Soil	Oportunistic pathogen	Aquatic	Facultative anaerobic	Metal-reducing, Biofilm forming	Genome sequence of the dissimilatory metal ion-reducing bacterium Shewanella oneidensis.
Shigella flexneri 2003035		1	2		6	Gamma-proteobacteria			Pathogen (humans)	Mesophile		https://en.wikipedia.org/wiki/Shigella_flexneri	Molecular and Cellular Mechanisms of Shigella flexneri Dissemination
Shinella zoogleoides DD12 (SHLA)	1	5			4	Alpha-proteobacteria	Heterotroph	Host associated, GUT		Psychrotolerant	Aerobic	NonSporulating	Genome sequence of Shinella sp. strain DD12, isolated from homogenized guts of starved Daphnia magna
Silicibacter pomeroyi DSS3	2	2		1	7	Alpha-proteobacteria	Heterotroph, sulfur cycle	Aquatic, fresh water		Halophile, Mesophile	Aerobic		Genome sequence of Silicibacter pomeroyi reveals adaptations to the marine environment.
Sphingobium japonicum UT26S	4	3			1	Alpha-proteobacteria	Contaminant degradation	Soil, Terrestrial		Mesophile		utilizes γ-hexachlorocyclohexane (γ-HCH), a man-made chlorinated pesticide that causes serious environmental problems due to its toxicity and long persistence, as a sole source of carbon and energy.			Complete genome sequence of the representative ?-hexachlorocyclohexane-degrading bacterium Sphingobium japonicum UT26.
Sphingopyis alaskensis RB2256	2	2			1	Alpha-proteobacteria	Heterotroph, Oligotroph	Aquatic, marine	Aquatic	Psychrotolerant		Small			The genomic basis of trophic strategy in marine bacteria.
Staphylococcus aureus 502A			1		2	Firmicute	Heterotroph	Host associated, human	Pathogen (humans)	Mesophile	Anaerobe facultative	Spore-forming	Genome Sequence of Bacterial Interference Strain Staphylococcus aureus 502A.
Stenotrophomonas maltophilia K279a		1			4	Gamma-proteobacteria	Heterotroph	Host associated, human,Fresh water, Host, Plants, Soil	Pathogen (humans)	Mesophile		Drug Resistant	The complete genome, comparative and functional analysis of Stenotrophomonas maltophilia reveals an organism heavily shielded by drug resistance determinants.
Streptococcus mutans GS5			1		2	Firmicute	Anaerobe facultative	Dental caries, host associated, oral, human	Pathogen (humans)	Mesophile	Facultative anaerobic	NonSporulating, biofilms	Inhibitory effects of fruit berry extracts on Streptococcus mutans biofilms.
Streptococcus pneumoniae D219			1		2	Firmicute	Anaerobe facultative	Host associated, human	Pathogen (humans)	Mesophile			Long Persistence of a Streptococcus pneumoniae 23F Clone in a Cystic Fibrosis Patient.
Streptococcus pyogenes GA06023			1		2	Firmicute	Heterotroph	Host associated, human	Pathogen (humans)			Biofilm formasting	Streptococcus pyogenes biofilms-formation, biology, and clinical relevance.
Succinivibrio dextrinosolvens ACV10			1		2	Gamma-proteobacteria	Anaerobe	host, cow rumen, GIT	Fermentattive				Glucose and carbon dioxide metabolism by Succinivibrio dextrinosolvens.
Sulfuricurvum sp. RIFRC1	1		1		3	Epsilon-proteobacteria	Nitrogen fixation	Enginerred, Soil	Microaerobic			Metagenome	Metagenome-Assembled Genome Sequence of Sulfuricurvum sp. Strain IAE1, Isolated from a 4-Chlorophenol-Degrading Consortium.
Sulfurospirillum barnesii SES3			1		2	Epsilon-proteobacteria	Sulfur oxidizing	Terrestial, soil, aquatic, marine, mash, sediment	Contaminated, enginered,	Mesophile	Microaerophilic	arsenate reductase, Selenase contamiinated	Bioaugmentation of UASB reactors with immobilized Sulfurospirillum barnesii for simultaneous selenate and nitrate removal.
Thiomicrospira denitrificans ATCC 33889			1		2	Gamma-proteobacteria	Carbon dioxide fixation, Desulfurylates coal, Nitrate reducer, Sulfur oxidizer	Aquatic, marine, intertidal zone, mud		Mesophile	Anaerobe	NonSporulating	Genome of the epsilonproteobacterial chemolithoautotroph Sulfurimonas denitrificans.
Thiovulum sp. ES			1		2	Epsilon-proteobacteria	Sulfide oxidizer, Sulfur oxidizer	Aquatic, marine, intertidal zone, mud		Mesophile		(single cell genomics), second-fastest bacterium ever observed, swimming at 615 μm/s	A Single-cell genome for Thiovulum sp.
Variovorax paradous B4	1	1			1	Beta-proteobacteria	hydrogen oxidizers and heterotrophic strains, both of which are aerobic.	Enginerred, wastewater	Rhizobacteria	Mesophile		Soil, host	https://en.wikipedia.org/wiki/Variovorax_paradoxus
Vibrio campbellii LMB29			1	1	2	Gamma-proteobacteria		Host associated, fish, skin	Pathogen (aquacultive pathogen)		Aerobic	Aquatic	Complete Genome Sequence of Vibrio campbellii LMB 29 Isolated from Red Drum with Four Native Megaplasmids.
Vibrio cholerae HENC02			1	1	2	Gamma-proteobacteria	Heterotroph	Host associated, human,Fresh water, Host	Pathogen (gut)	Mesophile	Facultative anaerobic	NonSporulating	http://issg.org/database/species/ecology.asp?si=561&fr=1&sts=&lang=EN
Vibrio fischeri MJ11	1	1	1	1	3	Gamma-proteobacteria	Heterotroph	Host associated, marine, molusca,	Symbiotic	Mesophile		NonSporulating	A single regulatory gene is sufficient to alter bacterial host range.
Vibrio harveyi ZJ0603			1	1	2	Gamma-proteobacteria	Heterotroph	Host associated, fish	Pathogen-comensal	Mesophile	Aerobic	Aquatic	Draft genome sequence of the fish pathogen Vibrio harveyi strain ZJ0603.
Wolinella succinogenes DSM 1740			1		2	Epsilon-proteobacteria		Host associated, animal, rumen	Non-Pathogen	Mesophile	Anaerobe	Even if beeinng non pathone, showes genes related with virulence, genes related to soil- and plant-associated bacteria	Complete genome sequence and analysis of Wolinella succinogenes.
Xanthobacter autotrophicus Py2 plasmid pAUT01		1			4	Alpha-proteobacteria	Nitrogen fixation	Aquatic, fresh water, Sediment, Soil		Mesophile	Aerobic	Mercury reduction	Mercury Reduction and Methyl Mercury Degradation by the Soil Bacterium Xanthobacter autotrophicus Py2
Xanthomonas oryzae ATCC 35933		1			4	Gamma-proteobacteria		Terestial, soil	Pathogen (plant)				New Multilocus Variable-Number Tandem-Repeat Analysis Tool for Surveillance and Local Epidemiology of Bacterial Leaf Blight and Bacterial Leaf Streak of Rice Caused by Xanthomonas oryzae
Yersinia pestis Nepal516	2	2	1	1	3	Gamma-proteobacteria	Heterotroph	Host associated, human, soil, terrestial	Pathogen	Mesophile	Anaerobe facultative	Enterobacteria	Complete genome sequence of Yersinia pestis strains Antiqua and Nepal516: evidence of gene reduction in an emerging pathogen.
Total	81	137	71	28
Category	nº
AI-1	1
AI-2	2
AI1 + AI2	3
AI-1 listeners	4
AI-2 listeners	5
AI1 listeners + AI2	6
AI-1 + AI-2 listeners	7
AI1 listeners + AI2 listeners	8
Phylum	Group
Actinobacteria	2
Alpha-proteobacteria	1 & 4
Bacteroidetes	2
Beta-proteobacteria	1 & 4
Deinococcus–Thermus	2
Epsilon-proteobacteria	2
Firmicute	2
Gamma-proteobacteria	6
