# Supplementary material for: Quorum sensing in bacteria: in silico protein analysis, ecophysiology, and reconstruction of their evolutionary history
Source: BMC Genomics. 2024 May 3;25:441. doi: 10.1186/s12864-024-10355-6 (PMC11069264; doi:10.1186/s12864-024-10355-6)
Supplement: Supplementary file 3 — Supplementary Material 3 [file 12864_2024_10355_MOESM3_ESM.xlsx]

## Sheet: Search strategies
Table SII. Number of candidate proteins obtained in the search of QS proteins using different mining strategies.
Protein/term	Function/accession number	Search by term: Total Number of hits	Search by term Number of hits after filtering	BLASTp Number of hits	BLASTp Number of hits after filtering
Quorum	-	122	81 LuxS 22 LuxR	-	-
sensing	-	217	81 LuxS 22 LuxR	-	-
Quorum Sensing	-	121	81 LuxS 22LuxR	-	-
Autoinducer	-	265	5 LuxN 4 LuxQ 9 LuxR 35 LuxI 15 LuxP 91 LuxS	-
Homoserine lactone	-	730	60 LuxI 2 LuxM	-	-
AHL_	-	0	0	-	-
signal peptides	-	0	0	-	-
HAI-1	-	0	0	-	-
LptA	AEV60973.1	177	0	234	0
AI2_	-	0	0	-	-
furanosyl borate diester	-	0	0	-	-
Quinolone	-	28	1 pqsH	-	-
HHQ	-	0	0	-	-
AHQ	-	0	0	-	-
butyrolactone	-	0	0	-	-
LuxI	AHLs synthase (P35328)	1	1	47	47
LasI	AHLs synthase (BAT66620)	0	0	50	50
YenI	AHLs synthase (P52988)	0	0	18	18
EsaI	AHLs synthase (AAA82096)	0	0	19	19
RhlI	AHLs synthase (P54291)	0	0	44	44
HdtS	AHLs synthase (AEV60042)	0	0	234	0
LuxR	AHLs receptor (AAQ90229)	2330	2266	69	69
LasR	AHLs receptor (BAA06489)	2	2 LuxR	139	139
TraR	AHLs receptor (P54294)	451	0	59	59
RhlR	AHLs receptor (ACI42868)	0	0	132	132
LuxLM	AHLs synthase (AAG24822)	0	0	5	5
AinS	AHLs synthase (YP_204420)	8247	0	6	-
AinR	AHLs receptor (YP_204419) e^-10	0	0	1869	-
AinR	AHLs receptor (YP_204419) e^-20	0	0	106	0
LuxS	S-ribosylhomocysteine lyase	82	82	81	81
LuxP : periplasmic AI-2 binding protein LuxP	Alphaproteobacteria CUK26632	0	2	11	11
	Gammaproteobacteria YP_204090		-	18	18
	Deltaproteobacteria CCH48811		-	11	11
pqsD	BAT67082	0	0	437	--
pqsH	BAT65374	0	0	175	0
Gamma-butyrolactone	1UI6_B Chain B, Crystal Structure Of Gamma-Butyrolactone Receptor (Arpa-Like Protein)	0	0	49	0
ComA	Streptococcus AAA69510	5	0	13702	0
Com C	ACT32372	1	0	0	0
Com D	AAG18644	2	0	0	0
Com E	AAC44897	463	0	11	0
Com R	5FD4	0	0	6	0
ComX	Bacillus AAF82173	2	0	0	0
PlcR	2QFC_B Chain B, Crystal Structure Of Bacillus Thuringiensis Plcr Complexed With Papr	1	0	0	0
Papr7	Bacillus Thuringiensis Peptide 3U3W	0	0	1	0
NprR	Bacillus Thuringiensis Sensor 4GPK_A Chain A, Crystal Structure Of Nprr In Complex With Its Cognate Peptide Nprx	0	0	3	0
Rap_	Rap phosphatase quorum-sensing signal receptors 4GYO_B Chain B, Crystal Structure Of Rap Protein	569	0	9	0
SdiA	AAC08299.1	10	6 LuxR	118	118
Lux N	BAF43687.1	5	0	1791	-
AiiA	ACI96342.1	0	0	57	52
LuxM	BAF43686.1	2	0	6	6
VqmA	pdb|6UGL|A VqmA (6UGL_A) bound to DPO	0	0	4	4
Total		13838	2880	19611	883
